# Supplementary material for: Repeatome Dynamics and Sex Chromosome Differentiation in the XY and XY1Y2 Systems of the Fish Hoplias malabaricus (Teleostei; Characiformes)
Source: Int J Mol Sci. 2025 Jun 24;26(13):6039. doi: 10.3390/ijms26136039 (PMC12250356; doi:10.3390/ijms26136039)
Supplement: Supplementary file 1 [file ijms-26-06039-s001.zip]

Archive with 1 entries (1 files):
- ijms-3701077-supplementary.pdf
